# Supplementary material for: Spatial and Temporal Transcriptomic Heredity and Asymmetry in an Artificially Constructed Allotetraploid Wheat (AADD)
Source: Front Plant Sci. 2022 May 16;13:887133. doi: 10.3389/fpls.2022.887133 (PMC9150853; doi:10.3389/fpls.2022.887133)
Supplement: Supplementary file 2 [file Table_1.xlsx]

## Sheet: Sheet1
Supplementary Table 4. Project numbers for National Center for Biotechnology Information (NCBI) raw sequencing data.
accession	bioproject_accession	biosample_accession	library_ID	cultivar	ecotype	tissue	dev_stage	filename	filename2
SRR18085357	PRJNA807881	SAMN26090086	AA-leaf-1	TMU38	Triticum urartu	leaf	trefoil-stage seedlings	AA_lf_1_1.fq.gz	AA_lf_1_2.fq.gz
SRR18085356	PRJNA807881	SAMN26090086	AA-leaf-2	TMU38	Triticum urartu	leaf	trefoil-stage seedlings	AA_lf_2_1.fq.gz	AA_lf_2_2.fq.gz
SRR18085345	PRJNA807881	SAMN26090086	AA-leaf-3	TMU38	Triticum urartu	leaf	trefoil-stage seedlings	AA_lf_3_1.fq.gz	AA_lf_3_2.fq.gz
SRR18085334	PRJNA807881	SAMN26090086	AA-pri-1	TMU38	Triticum urartu	root	four days after germination	AA_pri_1_1.fq.gz	AA_pri_1_2.fq.gz
SRR18085323	PRJNA807881	SAMN26090086	AA-pri-2	TMU38	Triticum urartu	root	four days after germination	AA_pri_2_1.fq.gz	AA_pri_2_2.fq.gz
SRR18085312	PRJNA807881	SAMN26090086	AA-pri-3	TMU38	Triticum urartu	root	four days after germination	AA_pri_3_1.fq.gz	AA_pri_3_2.fq.gz
SRR18085301	PRJNA807881	SAMN26090086	AA-root-1	TMU38	Triticum urartu	root	trefoil-stage seedlings	AA_rt_1_1.fq.gz	AA_rt_1_2.fq.gz
SRR18085290	PRJNA807881	SAMN26090086	AA-root-2	TMU38	Triticum urartu	root	trefoil-stage seedlings	AA_rt_2_1.fq.gz	AA_rt_2_2.fq.gz
SRR18085279	PRJNA807881	SAMN26090086	AA-root-3	TMU38	Triticum urartu	root	trefoil-stage seedlings	AA_rt_3_1.fq.gz	AA_rt_3_2.fq.gz
SRR18085277	PRJNA807881	SAMN26090086	AA-s05-1	TMU38	Triticum urartu	spike	0.5cm	AAs05_1_1.fq.gz	AAs05_1_2.fq.gz
SRR18085355	PRJNA807881	SAMN26090086	AA-s05-2	TMU38	Triticum urartu	spike	0.5cm	AAs05_2_1.fq.gz	AAs05_2_2.fq.gz
SRR18085354	PRJNA807881	SAMN26090086	AA-s05-3	TMU38	Triticum urartu	spike	0.5cm	AAs05_3_1.fq.gz	AAs05_3_2.fq.gz
SRR18085353	PRJNA807881	SAMN26090086	AA-s10-1	TMU38	Triticum urartu	spike	1cm	AAs10_1_1.fq.gz	AAs10_1_2.fq.gz
SRR18085352	PRJNA807881	SAMN26090086	AA-s10-2	TMU38	Triticum urartu	spike	1cm	AAs10_2_1.fq.gz	AAs10_2_2.fq.gz
SRR18085351	PRJNA807881	SAMN26090086	AA-s10-3	TMU38	Triticum urartu	spike	1cm	AAs10_3_1.fq.gz	AAs10_3_2.fq.gz
SRR18085350	PRJNA807881	SAMN26090086	AA-s15-1	TMU38	Triticum urartu	spike	1.5cm	AAs15_1_1.fq.gz	AAs15_1_2.fq.gz
SRR18085349	PRJNA807881	SAMN26090086	AA-s15-2	TMU38	Triticum urartu	spike	1.5cm	AAs15_2_1.fq.gz	AAs15_2_2.fq.gz
SRR18085348	PRJNA807881	SAMN26090086	AA-s15-3	TMU38	Triticum urartu	spike	1.5cm	AAs15_3_1.fq.gz	AAs15_3_2.fq.gz
SRR18085347	PRJNA807881	SAMN26090086	AA-s20-1	TMU38	Triticum urartu	spike	2cm	AAs20_1_1.fq.gz	AAs20_1_2.fq.gz
SRR18085346	PRJNA807881	SAMN26090086	AA-s20-2	TMU38	Triticum urartu	spike	2cm	AAs20_2_1.fq.gz	AAs20_2_2.fq.gz
SRR18085344	PRJNA807881	SAMN26090086	AA-s20-3	TMU38	Triticum urartu	spike	2cm	AAs20_3_1.fq.gz	AAs20_3_2.fq.gz
SRR18085343	PRJNA807881	SAMN26090086	AA-s25-1	TMU38	Triticum urartu	spike	2.5cm	AAs25_1_1.fq.gz	AAs25_1_2.fq.gz
SRR18085342	PRJNA807881	SAMN26090086	AA-s25-2	TMU38	Triticum urartu	spike	2.5cm	AAs25_2_1.fq.gz	AAs25_2_2.fq.gz
SRR18085341	PRJNA807881	SAMN26090086	AA-s25-3	TMU38	Triticum urartu	spike	2.5cm	AAs25_3_1.fq.gz	AAs25_3_2.fq.gz
SRR18085340	PRJNA807881	SAMN26090086	AA-shoot-1	TMU38	Triticum urartu	shoot	four days after germination	AA_st_1_1.fq.gz	AA_st_1_2.fq.gz
SRR18085339	PRJNA807881	SAMN26090086	AA-shoot-2	TMU38	Triticum urartu	shoot	four days after germination	AA_st_2_1.fq.gz	AA_st_2_2.fq.gz
SRR18085338	PRJNA807881	SAMN26090086	AA-shoot-3	TMU38	Triticum urartu	shoot	four days after germination	AA_st_3_1.fq.gz	AA_st_3_2.fq.gz
SRR18085337	PRJNA807881	SAMN26090086	AT2-leaf-1	AT2	AADD	leaf	trefoil-stage seedlings	AT2_lf_1_1.fq.gz	AT2_lf_1_2.fq.gz
SRR18085336	PRJNA807881	SAMN26090086	AT2-leaf-2	AT2	AADD	leaf	trefoil-stage seedlings	AT2_lf_2_1.fq.gz	AT2_lf_2_2.fq.gz
SRR18085335	PRJNA807881	SAMN26090086	AT2-leaf-3	AT2	AADD	leaf	trefoil-stage seedlings	AT2_lf_3_1.fq.gz	AT2_lf_3_2.fq.gz
SRR18085333	PRJNA807881	SAMN26090086	AT2-pri-1	AT2	AADD	root	four days after germination	AT2pri_1_1.fq.gz	AT2pri_1_2.fq.gz
SRR18085332	PRJNA807881	SAMN26090086	AT2-pri-2	AT2	AADD	root	four days after germination	AT2pri_2_1.fq.gz	AT2pri_2_2.fq.gz
SRR18085331	PRJNA807881	SAMN26090086	AT2-pri-3	AT2	AADD	root	four days after germination	AT2pri_3_1.fq.gz	AT2pri_3_2.fq.gz
SRR18085330	PRJNA807881	SAMN26090086	AT2-root-1	AT2	AADD	root	trefoil-stage seedlings	AT2_rt_1_1.fq.gz	AT2_rt_1_2.fq.gz
SRR18085329	PRJNA807881	SAMN26090086	AT2-root-2	AT2	AADD	root	trefoil-stage seedlings	AT2_rt_2_1.fq.gz	AT2_rt_2_2.fq.gz
SRR18085328	PRJNA807881	SAMN26090086	AT2-root-3	AT2	AADD	root	trefoil-stage seedlings	AT2_rt_3_1.fq.gz	AT2_rt_3_2.fq.gz
SRR18085327	PRJNA807881	SAMN26090086	AT2-s05-1	AT2	AADD	spike	0.5cm	AT2s05_1_1.fq.gz	AT2s05_1_2.fq.gz
SRR18085326	PRJNA807881	SAMN26090086	AT2-s05-2	AT2	AADD	spike	0.5cm	AT2s05_2_1.fq.gz	AT2s05_2_2.fq.gz
SRR18085325	PRJNA807881	SAMN26090086	AT2-s05-3	AT2	AADD	spike	0.5cm	AT2s05_3_1.fq.gz	AT2s05_3_2.fq.gz
SRR18085324	PRJNA807881	SAMN26090086	AT2-s10-1	AT2	AADD	spike	1cm	AT2s10_1_1.fq.gz	AT2s10_1_2.fq.gz
SRR18085322	PRJNA807881	SAMN26090086	AT2-s10-2	AT2	AADD	spike	1cm	AT2s10_2_1.fq.gz	AT2s10_2_2.fq.gz
SRR18085321	PRJNA807881	SAMN26090086	AT2-s10-3	AT2	AADD	spike	1cm	AT2s10_3_1.fq.gz	AT2s10_3_2.fq.gz
SRR18085320	PRJNA807881	SAMN26090086	AT2-s15-1	AT2	AADD	spike	1.5cm	AT2s15_1_1.fq.gz	AT2s15_1_2.fq.gz
SRR18085319	PRJNA807881	SAMN26090086	AT2-s15-2	AT2	AADD	spike	1.5cm	AT2s15_2_1.fq.gz	AT2s15_2_2.fq.gz
SRR18085318	PRJNA807881	SAMN26090086	AT2-s15-3	AT2	AADD	spike	1.5cm	AT2s15_3_1.fq.gz	AT2s15_3_2.fq.gz
SRR18085317	PRJNA807881	SAMN26090086	AT2-s20-1	AT2	AADD	spike	2cm	AT2s20_1_1.fq.gz	AT2s20_1_2.fq.gz
SRR18085316	PRJNA807881	SAMN26090086	AT2-s20-2	AT2	AADD	spike	2cm	AT2s20_2_1.fq.gz	AT2s20_2_2.fq.gz
SRR18085315	PRJNA807881	SAMN26090086	AT2-s20-3	AT2	AADD	spike	2cm	AT2s20_3_1.fq.gz	AT2s20_3_2.fq.gz
SRR18085314	PRJNA807881	SAMN26090086	AT2-s25-1	AT2	AADD	spike	2.5cm	AT2s25_1_1.fq.gz	AT2s25_1_2.fq.gz
SRR18085313	PRJNA807881	SAMN26090086	AT2-s25-2	AT2	AADD	spike	2.5cm	AT2s25_2_1.fq.gz	AT2s25_2_2.fq.gz
SRR18085311	PRJNA807881	SAMN26090086	AT2-s25-3	AT2	AADD	spike	2.5cm	AT2s25_3_1.fq.gz	AT2s25_3_2.fq.gz
SRR18085310	PRJNA807881	SAMN26090086	AT2-shoot-1	AT2	AADD	shoot	four days after germination	AT2st_1_1.fq.gz	AT2st_1_2.fq.gz
SRR18085309	PRJNA807881	SAMN26090086	AT2-shoot-2	AT2	AADD	shoot	four days after germination	AT2_st_2_1.fq.gz	AT2_st_2_2.fq.gz
SRR18085308	PRJNA807881	SAMN26090086	AT2-shoot-3	AT2	AADD	shoot	four days after germination	AT2_st_3_1.fq.gz	AT2_st_3_2.fq.gz
SRR18085307	PRJNA807881	SAMN26090086	DD-leaf-1	TQ27	Aegilops tauschii	leaf	trefoil-stage seedlings	DD_lf_1_1.fq.gz	DD_lf_1_2.fq.gz
SRR18085306	PRJNA807881	SAMN26090086	DD-leaf-2	TQ27	Aegilops tauschii	leaf	trefoil-stage seedlings	DD_lf_2_1.fq.gz	DD_lf_2_2.fq.gz
SRR18085305	PRJNA807881	SAMN26090086	DD-leaf-3	TQ27	Aegilops tauschii	leaf	trefoil-stage seedlings	DD_lf_3_1.fq.gz	DD_lf_3_2.fq.gz
SRR18085304	PRJNA807881	SAMN26090086	DD-pri-1	TQ27	Aegilops tauschii	root	four days after germination	DD_pri_1_1.fq.gz	DD_pri_1_2.fq.gz
SRR18085303	PRJNA807881	SAMN26090086	DD-pri-2	TQ27	Aegilops tauschii	root	four days after germination	DD_pri_2_1.fq.gz	DD_pri_2_2.fq.gz
SRR18085302	PRJNA807881	SAMN26090086	DD-pri-3	TQ27	Aegilops tauschii	root	four days after germination	DD_pri_3_1.fq.gz	DD_pri_3_2.fq.gz
SRR18085300	PRJNA807881	SAMN26090086	DD-root-1	TQ27	Aegilops tauschii	root	trefoil-stage seedlings	DD_rt_1_1.fq.gz	DD_rt_1_2.fq.gz
SRR18085299	PRJNA807881	SAMN26090086	DD-root-2	TQ27	Aegilops tauschii	root	trefoil-stage seedlings	DD_rt_2_1.fq.gz	DD_rt_2_2.fq.gz
SRR18085298	PRJNA807881	SAMN26090086	DD-root-3	TQ27	Aegilops tauschii	root	trefoil-stage seedlings	DD_rt_3_1.fq.gz	DD_rt_3_2.fq.gz
SRR18085297	PRJNA807881	SAMN26090086	DD-s05-1	TQ27	Aegilops tauschii	spike	0.5cm	DDs05_1_1.fq.gz	DDs05_1_2.fq.gz
SRR18085296	PRJNA807881	SAMN26090086	DD-s05-2	TQ27	Aegilops tauschii	spike	0.5cm	DDs05_2_1.fq.gz	DDs05_2_2.fq.gz
SRR18085295	PRJNA807881	SAMN26090086	DD-s05-3	TQ27	Aegilops tauschii	spike	0.5cm	DDs05_3_1.fq.gz	DDs05_3_2.fq.gz
SRR18085294	PRJNA807881	SAMN26090086	DD-s10-1	TQ27	Aegilops tauschii	spike	1cm	DDs10_1_1.fq.gz	DDs10_1_2.fq.gz
SRR18085293	PRJNA807881	SAMN26090086	DD-s10-2	TQ27	Aegilops tauschii	spike	1cm	DDs10_2_1.fq.gz	DDs10_2_2.fq.gz
SRR18085292	PRJNA807881	SAMN26090086	DD-s10-3	TQ27	Aegilops tauschii	spike	1cm	DDs10_3_1.fq.gz	DDs10_3_2.fq.gz
SRR18085291	PRJNA807881	SAMN26090086	DD-s15-1	TQ27	Aegilops tauschii	spike	1.5cm	DDs15_1_1.fq.gz	DDs15_1_2.fq.gz
SRR18085289	PRJNA807881	SAMN26090086	DD-s15-2	TQ27	Aegilops tauschii	spike	1.5cm	DDs15_2_1.fq.gz	DDs15_2_2.fq.gz
SRR18085288	PRJNA807881	SAMN26090086	DD-s15-3	TQ27	Aegilops tauschii	spike	1.5cm	DDs15_3_1.fq.gz	DDs15_3_2.fq.gz
SRR18085287	PRJNA807881	SAMN26090086	DD-s20-1	TQ27	Aegilops tauschii	spike	2cm	DDs20_1_1.fq.gz	DDs20_1_2.fq.gz
SRR18085286	PRJNA807881	SAMN26090086	DD-s20-2	TQ27	Aegilops tauschii	spike	2cm	DDs20_2_1.fq.gz	DDs20_2_2.fq.gz
SRR18085285	PRJNA807881	SAMN26090086	DD-s20-3	TQ27	Aegilops tauschii	spike	2cm	DDs20_3_1.fq.gz	DDs20_3_2.fq.gz
SRR18085284	PRJNA807881	SAMN26090086	DD-s25-1	TQ27	Aegilops tauschii	spike	2.5cm	DDs25_1_1.fq.gz	DDs25_1_2.fq.gz
SRR18085283	PRJNA807881	SAMN26090086	DD-s25-2	TQ27	Aegilops tauschii	spike	2.5cm	DDs25_2_1.fq.gz	DDs25_2_2.fq.gz
SRR18085282	PRJNA807881	SAMN26090086	DD-s25-3	TQ27	Aegilops tauschii	spike	2.5cm	DDs25_3_1.fq.gz	DDs25_3_2.fq.gz
SRR18085281	PRJNA807881	SAMN26090086	DD-shoot-1	TQ27	Aegilops tauschii	shoot	four days after germination	DD_st_1_1.fq.gz	DD_st_1_2.fq.gz
SRR18085280	PRJNA807881	SAMN26090086	DD-shoot-2	TQ27	Aegilops tauschii	shoot	four days after germination	DD_st_2_1.fq.gz	DD_st_2_2.fq.gz
SRR18085278	PRJNA807881	SAMN26090086	DD-shoot-3	TQ27	Aegilops tauschii	shoot	four days after germination	DD_st_3_1.fq.gz	DD_st_3_2.fq.gz
